# Supplementary material for: Maternal Iron Status in Pregnancy and Child Health Outcomes after Birth: A Systematic Review and Meta-Analysis
Source: Nutrients. 2021 Jun 28;13(7):2221. doi: 10.3390/nu13072221 (PMC8308244; doi:10.3390/nu13072221)
Supplement: Supplementary file 1 [file nutrients-13-02221-s001.zip]

Archive with 1 entries (1 files):
- nutrients-1255829-supplementary.pdf
